# Supplementary material for: Cellulose Functionalization Using N-Heterocyclic-Based Leaving Group Chemistry
Source: Polymers (Basel). 2024 Jan 3;16(1):149. doi: 10.3390/polym16010149 (PMC10780667; doi:10.3390/polym16010149)
Supplement: Supplementary file 1 [file polymers-16-00149-s001.zip]

Archive with 1 entries (1 files):
- polymers-2719910-supplementary.pdf
